# Supplementary material for: Microscopic Observation of Membrane Fusion between Giant Liposomes and Baculovirus Budded Viruses Activated by the Release of a Caged Proton
Source: Membranes (Basel). 2023 May 11;13(5):507. doi: 10.3390/membranes13050507 (PMC10220649; doi:10.3390/membranes13050507)
Supplement: Supplementary file 1 [file membranes-13-00507-s001.zip]

Archive with 1 entries (1 files):
- membranes-1955745-supplementary.pdf
